# Supplementary material for: IFI16 Induced by Direct Interaction between Esophageal Squamous Cell Carcinomas and Macrophages Promotes Tumor Progression via Secretion of IL-1α
Source: Cells. 2023 Nov 10;12(22):2603. doi: 10.3390/cells12222603 (PMC10670642; doi:10.3390/cells12222603)
Supplement: Supplementary file 1 [file cells-12-02603-s001.zip]

Archive with 1 entries (1 files):
- Supplementary Materials_IFI16_for_Cells_final.pdf
